# Supplementary material for: Anti-Tumor and Anti-Inflammatory Activity In Vivo of Apodanthera congestiflora Cogn. (Cucurbitaceae)
Source: Pharmaceutics. 2021 May 18;13(5):743. doi: 10.3390/pharmaceutics13050743 (PMC8157552; doi:10.3390/pharmaceutics13050743)
Supplement: Supplementary file 1 [file pharmaceutics-13-00743-s001.zip]

Archive with 1 entries (1 files):
- pharmaceutics-1207278 -supplementary final.pdf
